# Supplementary material for: Identification of Pathogenicity Loci in Magnaporthe oryzae Using GWAS with Neck Blast Phenotypic Data
Source: Genes (Basel). 2022 May 20;13(5):916. doi: 10.3390/genes13050916 (PMC9141631; doi:10.3390/genes13050916)
Supplement: Supplementary file 1 [file genes-13-00916-s001.zip]

Archive with 3 entries (3 files):
- Supplementary Figures_Nyein.pdf
- Supplementary Table S4_Gene annotaions.xlsx
- Supplementary Tables_Nyein.pdf
